# Supplementary material for: Prenatal Exposure to Bisphenol A: Is There an Association between Bisphenol A in Second Trimester Amniotic Fluid and Fetal Growth?
Source: Medicina (Kaunas). 2023 May 4;59(5):882. doi: 10.3390/medicina59050882 (PMC10222006; doi:10.3390/medicina59050882)
Supplement: Supplementary file 1 [file medicina-59-00882-s001.zip]

Archive with 1 entries (1 files):
- medicina-2170444-supplementary.pdf
